# Supplementary material for: Hazardous Petroleum Sludge-Derived Nitrogen and Oxygen Co-Doped Carbon Material with Hierarchical Porous Structure for High-Performance All-Solid-State Supercapacitors
Source: Materials (Basel). 2021 May 11;14(10):2477. doi: 10.3390/ma14102477 (PMC8151830; doi:10.3390/ma14102477)
Supplement: Supplementary file 1 [file materials-14-02477-s001.zip]

Archive with 1 entries (1 files):
- materials-1169857-supplementary.pdf
